# Supplementary material for: Retroperitoneal leiomyosarcoma in a female patient with a germline splicing variant RAD51D c.904-2A > T: a case report
Source: Hered Cancer Clin Pract. 2021 Nov 27;19:48. doi: 10.1186/s13053-021-00205-x (PMC8627011; doi:10.1186/s13053-021-00205-x)
Supplement: Supplementary file 1 — Additional file 1. [file 13053_2021_205_MOESM1_ESM.zip]

Archive with 2 entries (2 files):
- supplementary information Futagawa et al_completed_by_authors.pdf
- Supplementary Information_20211109_ESM_final_proofed_by_authors.docx
